# Supplementary material for: The impact of social network use on adolescent depression: the chain mediation between self-objectification and body satisfaction
Source: Front Psychol. 2024 May 27;15:1347858. doi: 10.3389/fpsyg.2024.1347858 (PMC11396477; doi:10.3389/fpsyg.2024.1347858)
Supplement: Supplementary file 1 [file Data_Sheet_1.ZIP]

Archive with 4 entries (3 files):
- supplementary material/
- supplementary material/.DS_Store
- supplementary material/high_data.sav
- supplementary material/junior_data.sav
